# Supplementary material for: Low-Abundance Proteomics Reveal Pleiotrophin and Fibroblast Growth Factor-21 as Biomarkers of Metabolic Dysfunction-Associated Steatohepatitis
Source: Int J Mol Sci. 2025 Nov 12;26(22):10943. doi: 10.3390/ijms262210943 (PMC12652421; doi:10.3390/ijms262210943)
Supplement: Supplementary file 1 [file ijms-26-10943-s001.zip]

Archive with 2 entries (2 files):
- 2025.11.10_Supplementary Information_MASH.pdf
- 2025.11.10_Supplementary_tables_MASH_final.xlsx
