# Supplementary material for: Low-Abundance Proteomics Reveal Pleiotrophin and Fibroblast Growth Factor-21 as Biomarkers of Metabolic Dysfunction-Associated Steatohepatitis
Source: Int J Mol Sci. 2025 Nov 12;26(22):10943. doi: 10.3390/ijms262210943 (PMC12652421; doi:10.3390/ijms262210943)
Supplement: Supplementary file 1 [file ijms-26-10943-s001.zip › 2025.11.10_Supplementary_tables_MASH_final.xlsx]

## Sheet: Table S1
		Inflammation panel			Cardiometabolic panel			Organ damage panel
		PLASMA			PLASMA			PLASMA			LIVER			VAT
		Assay	MissingFreq		Assay	MissingFreq		Assay	MissingFreq		Assay	MissingFreq		Assay	MissingFreq
		IL-17A	0.21		LTBP2	0.255556		SMAD1	>20		CLSPN	>20		CLSPN	>20
		IL-20RA	0.244444		SOD1	0.477778		ALDH3A1	>20		DSG4	>20		DSG4	>20
		TSLP	0.288889		REG3A	0.633333		PRKAB1	>20		CSNK1D	>20		PDGFC	>20
		IL-15RA	0.388889					AIFM1	>20		ADGRG1	>20		TNNI3	>20
		ARTN	0.433333					SIRT5	>20		EPO	>20		VASH1	>20
		IL-24	0.544444					FES	>20		PDGFC	>20		KIM1	>20
		FGF-5	0.666667					RCOR1	>20		DPP6	>20		RASA1	>20
		IL13	0.722222					LTA4H	>20		TNNI3	>20		GALNT10	>20
		NRTN	0.733333					PPM1B	>20		KIR3DL1	>20		SERPINA9	>20
		IL-1 alpha	0.788889					PDP1	>20		EDIL3	>20		WAS	>20
		IL5	0.788889					MAEA	>20		CA12	>20		PTK7	>20
		IL-2RB	0.888889					MAGED1	>20		VASH1	>20		TMPRSS15	>20
		IL4	0.9					MAX	>20		KIM1	>20		BAMBI	>20
		LIF	0.9					ITGB1BP1	>20		ERBB2IP	>20		PDCD1	>20
		IL-22 RA1	0.933333					NUB1	>20		RASA1	>20
		IL-20	0.966667					PSMA1	>20		GALNT10	>20
		IL33	0.977778					STXBP3	>20		NPPC	>20
		Beta-NGF	0.988889					FKBP1B	>20		PLXDC1	>20
		IL2	1					PTPRJ	>20		RARRES1	>20
								RRM2B	>20		CALCA	>20
								CSNK1D	>20		METAP1	>20
								KIR3DL1	>20		SERPINA9	>20
								EDIL3	>20		ATP6AP2	>20
								ERBB2IP	>20		CNTN2	>20
								METAP1	>20		WAS	>20
								FOSB	>20		PTK7	>20
								CLSPN	>20		FABP9	>20
								VASH1	>20		TMPRSS15	>20
								RASA1	>20		LHB	>20
								WAS	>20		FOSB	>20

## Sheet: Table S2
	Olink Inflammation panel, 73 proteins (19 excluded) were included in the analysis for MASH markers (Plasma samples)														Olink Cardiometabolic panel, 89 proteins (3 excluded) were included in the analysis for MASH markers (Plasma samples)												Olink Organ Damage panel, 62 proteins (30 excluded) were included in the analysis for MASH markers (Plasma samples)
	Assay	UniProt	Panel	NPX difference (X1-X0)	X0 (Mean)	X1 (Mean)	statistic	p.value	Fold Change	method	alternative	Adjusted_pval			Assay	UniProt	Panel	NPX difference (X1-X0)	statistic	p.value	Fold Change	method	alternative	Adjusted_pval			Assay	UniProt ID	Panel	NPX difference (X1-X0)	p.value	Fold Change	method	alternative	Adjusted p-value
	FGF-21	Q9NSA1	Olink Inflammation	1.33702	4.79094	6.12796	-4.70276	9.60729e-06	2.52629	Welch Two Sample t-test	two.sided	0.000883871			CA3	P07451	Olink Cardiometabolic	-0.721287	-2.80463	0.00627735	0.606556	Welch Two Sample t-test	two.sided	0.243074			PTN	P21246	Olink Organ Damage	2.509	1.191e-06	5.69225	Welch Two Sample t-test	two.sided	0.0001096
	HGF	P14210	Olink Inflammation	0.443988	9.31838	9.76236	-3.08426	0.00310965	1.36036	Welch Two Sample t-test	two.sided	0.119267			CA1	P00915	Olink Cardiometabolic	-0.698791	-2.61352	0.0105684	0.616088	Welch Two Sample t-test	two.sided	0.243074			LAT2	Q9GZY6	Olink Organ Damage	0.6048	0.002357	1.52077	Welch Two Sample t-test	two.sided	0.0723
	ADA	P00813	Olink Inflammation	0.468771	4.94726	5.41603	-2.96757	0.00388915	1.38393	Welch Two Sample t-test	two.sided	0.119267			CCL18	P55774	Olink Cardiometabolic	-0.692238	-2.44812	0.0165888	0.618893	Welch Two Sample t-test	two.sided	0.284303			FGR	P09769	Olink Organ Damage	0.6622	0.004146	1.58249	Welch Two Sample t-test	two.sided	0.09536
	MCP-3	P80098	Olink Inflammation	0.401631	1.62115	2.02278	-2.69314	0.00874284	1.321	Welch Two Sample t-test	two.sided	0.201085			CES1	P23141	Olink Cardiometabolic	-0.794847	-2.4041	0.0185415	0.576404	Welch Two Sample t-test	two.sided	0.284303			STX8	Q9UNK0	Olink Organ Damage	0.4016	0.00793	1.32097	Welch Two Sample t-test	two.sided	0.1263
	IL-18R1	Q13478	Olink Inflammation	0.248107	7.76661	8.01471	-2.47866	0.0154359	1.18765	Welch Two Sample t-test	two.sided	0.229563			CD59	P13987	Olink Cardiometabolic	-0.392497	-2.19796	0.030974	0.76181	Welch Two Sample t-test	two.sided	0.304087			NBN	O60934	Olink Organ Damage	0.5715	0.008728	1.48607	Welch Two Sample t-test	two.sided	0.1263
	CD6	P30203	Olink Inflammation	-0.37815	6.06004	5.68189	2.42247	0.0174963	0.769424	Welch Two Sample t-test	two.sided	0.229563			CST3	P01034	Olink Cardiometabolic	-0.572961	-2.13426	0.0358432	0.672236	Welch Two Sample t-test	two.sided	0.304087			MVK	Q03426	Olink Organ Damage	0.5679	0.01069	1.48236	Welch Two Sample t-test	two.sided	0.1263
	CD5	P06127	Olink Inflammation	-0.304024	5.68958	5.38556	2.41458	0.0181467	0.80999	Welch Two Sample t-test	two.sided	0.229563			DEFA1	P59665	Olink Cardiometabolic	-0.653641	-2.06839	0.042203	0.635674	Welch Two Sample t-test	two.sided	0.304087			TOP2B	Q02880	Olink Organ Damage	0.5249	0.0173	1.43883	Welch Two Sample t-test	two.sided	0.1592
	IL8	P10145	Olink Inflammation	0.373105	4.92786	5.30096	-2.37955	0.019962	1.29514	Welch Two Sample t-test	two.sided	0.229563			MFAP5	Q13361	Olink Cardiometabolic	-0.611519	-2.06566	0.0423921	0.654507	Welch Two Sample t-test	two.sided	0.304087			BANK1	Q8NDB2	Olink Organ Damage	0.7039	0.02001	1.6289	Welch Two Sample t-test	two.sided	0.1674
	STAMBP	O95630	Olink Inflammation	0.465289	4.67131	5.13659	-2.2041	0.0307242	1.38059	Welch Two Sample t-test	two.sided	0.285465			IGFBP6	P24592	Olink Cardiometabolic	-0.563051	-2.06007	0.0429133	0.676869	Welch Two Sample t-test	two.sided	0.304087			NOS3	P29474	Olink Organ Damage	0.48	0.02909	1.39474	Welch Two Sample t-test	two.sided	0.2058
	CCL23	P55773	Olink Inflammation	0.259893	9.97832	10.2382	-2.19422	0.0310288	1.19739	Welch Two Sample t-test	two.sided	0.285465			GNLY	P22749	Olink Cardiometabolic	-0.485027	-2.05553	0.0430056	0.714484	Welch Two Sample t-test	two.sided	0.304087			EGFL7	Q9UHF1	Olink Organ Damage	0.2677	0.05063	1.20389	Welch Two Sample t-test	two.sided	0.3327
	CSF-1	P09603	Olink Inflammation	0.109798	9.79616	9.90595	-2.05788	0.0427612	1.07908	Welch Two Sample t-test	two.sided	0.330544			PRSS2	P07478	Olink Cardiometabolic	-0.541812	-2.02712	0.0459133	0.686907	Welch Two Sample t-test	two.sided	0.304087			KIM1	Q96D42	Olink Organ Damage	0.3656	0.0653	1.28842	Welch Two Sample t-test	two.sided	0.3507
	CCL20	P78556	Olink Inflammation	0.337951	5.73843	6.07638	-2.0609	0.0431145	1.26396	Welch Two Sample t-test	two.sided	0.330544			COL18A1	P39060	Olink Cardiometabolic	-0.556124	-2.01791	0.0470165	0.680127	Welch Two Sample t-test	two.sided	0.304087			PXN	P49023	Olink Organ Damage	0.3787	0.07011	1.30017	Welch Two Sample t-test	two.sided	0.3507
	IL6	P05231	Olink Inflammation	0.37891	2.865	3.24391	-1.98825	0.0507569	1.30036	Welch Two Sample t-test	two.sided	0.347166			NID1	P14543	Olink Cardiometabolic	-0.548947	-1.99448	0.0495793	0.683519	Welch Two Sample t-test	two.sided	0.304087			PGF	P49763	Olink Organ Damage	0.122	0.07148	1.08824	Welch Two Sample t-test	two.sided	0.3507
	SCF	P21583	Olink Inflammation	-0.203099	9.10379	8.90069	1.95564	0.0537445	0.868683	Welch Two Sample t-test	two.sided	0.347166			PRCP	P42785	Olink Cardiometabolic	-0.398243	-1.9247	0.0578534	0.758782	Welch Two Sample t-test	two.sided	0.31122			CALCA	P01258	Olink Organ Damage	0.4038	0.07938	1.32299	Welch Two Sample t-test	two.sided	0.3507
	CD40	P25942	Olink Inflammation	0.141925	10.5162	10.6581	-1.93391	0.0566031	1.10338	Welch Two Sample t-test	two.sided	0.347166			TIMP1	P01033	Olink Cardiometabolic	-0.491912	-1.90485	0.0604364	0.711082	Welch Two Sample t-test	two.sided	0.31122			NPPC	P23582	Olink Organ Damage	0.4922	0.08734	1.40659	Welch Two Sample t-test	two.sided	0.3507
	CDCP1	Q9H5V8	Olink Inflammation	0.262441	3.41378	3.67622	-1.88136	0.0644224	1.19951	Welch Two Sample t-test	two.sided	0.370429			C1QTNF1	Q9BXJ1	Olink Cardiometabolic	-0.504124	-1.90129	0.0608909	0.705089	Welch Two Sample t-test	two.sided	0.31122			FOXO1	Q12778	Olink Organ Damage	0.3598	0.08767	1.28325	Welch Two Sample t-test	two.sided	0.3507
	SIRT2	Q8IXJ6	Olink Inflammation	0.456536	3.30394	3.76048	-1.72541	0.0883359	1.37224	Welch Two Sample t-test	two.sided	0.448709			CDH1	P12830	Olink Cardiometabolic	-0.485096	-1.78518	0.0781406	0.714449	Welch Two Sample t-test	two.sided	0.337198			BTC	P35070	Olink Organ Damage	0.3512	0.09882	1.27562	Welch Two Sample t-test	two.sided	0.3788
	IL-10RB	Q08334	Olink Inflammation	0.107117	6.10779	6.2149	-1.69058	0.0947973	1.07707	Welch Two Sample t-test	two.sided	0.448709			CCL14	Q16627	Olink Cardiometabolic	-0.501837	-1.78396	0.0782997	0.706207	Welch Two Sample t-test	two.sided	0.337198			YES1	P07947	Olink Organ Damage	0.2941	0.1072	1.22612	Welch Two Sample t-test	two.sided	0.3827
	CCL3	P10147	Olink Inflammation	0.204588	5.21496	5.41955	-1.67336	0.0980617	1.15236	Welch Two Sample t-test	two.sided	0.448709			PLA2G7	Q13093	Olink Cardiometabolic	-0.42648	-1.77528	0.0798179	0.744075	Welch Two Sample t-test	two.sided	0.337198			PVALB	P20472	Olink Organ Damage	0.389	0.1165	1.30949	Welch Two Sample t-test	two.sided	0.3827
	4E-BP1	Q13541	Olink Inflammation	0.727883	5.42499	6.15287	-1.61335	0.11036	1.65621	Welch Two Sample t-test	two.sided	0.460006			FCGR2A	P12318	Olink Cardiometabolic	-0.464367	-1.76872	0.0806343	0.724789	Welch Two Sample t-test	two.sided	0.337198			CES2	O00748	Olink Organ Damage	-0.5164	0.1251	0.699114	Welch Two Sample t-test	two.sided	0.3856
	AXIN1	O15169	Olink Inflammation	0.306565	1.09965	1.40621	-1.59233	0.115001	1.23676	Welch Two Sample t-test	two.sided	0.460006			AOC3	Q16853	Olink Cardiometabolic	-0.403274	-1.68267	0.0964029	0.756141	Welch Two Sample t-test	two.sided	0.33816			NCF2	P19878	Olink Organ Damage	0.5222	0.129	1.43614	Welch Two Sample t-test	two.sided	0.3856
	OPG	O00300	Olink Inflammation	0.14763	9.57211	9.71974	-1.52566	0.131121	1.10775	Welch Two Sample t-test	two.sided	0.495548			FAP	Q12884	Olink Cardiometabolic	-0.316891	-1.67431	0.0984073	0.802798	Welch Two Sample t-test	two.sided	0.33816			RASSF2	P50749	Olink Organ Damage	0.2586	0.1413	1.19632	Welch Two Sample t-test	two.sided	0.3856
	TNFRSF9	Q07011	Olink Inflammation	0.137265	5.64428	5.78155	-1.44005	0.153668	1.09982	Welch Two Sample t-test	two.sided	0.523609			NCAM1	P13591	Olink Cardiometabolic	-0.50272	-1.66916	0.0993	0.705775	Welch Two Sample t-test	two.sided	0.33816			TIGAR	Q9NQ88	Olink Organ Damage	0.3104	0.1461	1.24005	Welch Two Sample t-test	two.sided	0.3856
	TNFB	P01374	Olink Inflammation	-0.128797	4.0783	3.94951	1.40041	0.165397	0.914594	Welch Two Sample t-test	two.sided	0.538817			GAS6	Q14393	Olink Cardiometabolic	-0.410198	-1.64822	0.103393	0.75252	Welch Two Sample t-test	two.sided	0.33816			MAP4K5	Q9Y4K4	Olink Organ Damage	0.366	0.1467	1.28877	Welch Two Sample t-test	two.sided	0.3856
	GDNF	P39905	Olink Inflammation	0.129554	1.35899	1.48854	-1.38412	0.169845	1.09396	Welch Two Sample t-test	two.sided	0.538817			THBS4	P35443	Olink Cardiometabolic	-0.435024	-1.64656	0.103507	0.739681	Welch Two Sample t-test	two.sided	0.33816			SERPINA9	Q86WD7	Olink Organ Damage	0.25	0.1501	1.18921	Welch Two Sample t-test	two.sided	0.3856
	IL18	Q14116	Olink Inflammation	0.175355	8.26643	8.44179	-1.34339	0.182641	1.12924	Welch Two Sample t-test	two.sided	0.542033			DPP4	P27487	Olink Cardiometabolic	-0.429647	-1.62794	0.107632	0.742444	Welch Two Sample t-test	two.sided	0.33816			ENTPD2	Q9Y5L3	Olink Organ Damage	0.1117	0.153	1.0805	Welch Two Sample t-test	two.sided	0.3856
	NT-3	P20783	Olink Inflammation	0.154436	1.19487	1.3493	-1.23613	0.221171	1.11299	Welch Two Sample t-test	two.sided	0.581363			ANG	P03950	Olink Cardiometabolic	-0.370913	-1.61803	0.109562	0.773293	Welch Two Sample t-test	two.sided	0.33816			NUCB2	P80303	Olink Organ Damage	0.1772	0.1542	1.13069	Welch Two Sample t-test	two.sided	0.3856
	LIF-R	P42702	Olink Inflammation	0.0877003	3.79786	3.88556	-1.18338	0.240393	1.06267	Welch Two Sample t-test	two.sided	0.60141			TNC	P24821	Olink Cardiometabolic	-0.43427	-1.57448	0.119636	0.740068	Welch Two Sample t-test	two.sided	0.33816			CNTN2	Q02246	Olink Organ Damage	0.1565	0.1551	1.11458	Welch Two Sample t-test	two.sided	0.3856
	CST5	P28325	Olink Inflammation	0.116985	5.87948	5.99647	-1.17853	0.241996	1.08447	Welch Two Sample t-test	two.sided	0.60141			TGFBR3	Q03167	Olink Cardiometabolic	-0.484834	-1.5642	0.121685	0.714579	Welch Two Sample t-test	two.sided	0.33816			PTK7	Q13308	Olink Organ Damage	0.1075	0.1933	1.07736	Welch Two Sample t-test	two.sided	0.4503
	FGF-19	O95750	Olink Inflammation	0.236884	6.95457	7.19145	-1.16237	0.248408	1.17844	Welch Two Sample t-test	two.sided	0.60141			PAM	P19021	Olink Cardiometabolic	-0.400871	-1.54837	0.125703	0.757401	Welch Two Sample t-test	two.sided	0.33816			HPGDS	O60760	Olink Organ Damage	-0.1035	0.2533	0.930772	Welch Two Sample t-test	two.sided	0.5549
	uPA	P00749	Olink Inflammation	0.0838122	9.55869	9.6425	-1.08596	0.280589	1.05981	Welch Two Sample t-test	two.sided	0.635704			LILRB5	O75023	Olink Cardiometabolic	-0.445916	-1.53472	0.128687	0.734118	Welch Two Sample t-test	two.sided	0.33816			ADGRG1	Q9Y653	Olink Organ Damage	0.2054	0.2684	1.15301	Welch Two Sample t-test	two.sided	0.5742
	PD-L1	Q9NZQ7	Olink Inflammation	0.0822378	5.02517	5.10741	-1.07957	0.283303	1.05866	Welch Two Sample t-test	two.sided	0.635704			SPARCL1	Q14515	Olink Cardiometabolic	-0.481273	-1.52958	0.130384	0.716345	Welch Two Sample t-test	two.sided	0.33816			INPPL1	O15357	Olink Organ Damage	0.2668	0.284	1.20314	Welch Two Sample t-test	two.sided	0.5812
	CXCL11	O14625	Olink Inflammation	-0.194357	7.14391	6.94955	0.911355	0.364625	0.873962	Welch Two Sample t-test	two.sided	0.762958			ST6GAL1	P15907	Olink Cardiometabolic	-0.398672	-1.52108	0.13235	0.758556	Welch Two Sample t-test	two.sided	0.33816			PRKRA	O75569	Olink Organ Damage	0.09508	0.2906	1.06812	Welch Two Sample t-test	two.sided	0.5812
	TGF-alpha	P01135	Olink Inflammation	-0.111111	2.3469	2.23579	0.911038	0.364893	0.925875	Welch Two Sample t-test	two.sided	0.762958			NRP1	O14786	Olink Cardiometabolic	-0.402826	-1.49574	0.139049	0.756375	Welch Two Sample t-test	two.sided	0.33816			CAPG	P40121	Olink Organ Damage	0.2502	0.3065	1.18937	Welch Two Sample t-test	two.sided	0.59
	TRAIL	P50591	Olink Inflammation	0.0764426	7.87104	7.94748	-0.872764	0.385271	1.05441	Welch Two Sample t-test	two.sided	0.770542			ENG	P17813	Olink Cardiometabolic	-0.343971	-1.47262	0.144961	0.78787	Welch Two Sample t-test	two.sided	0.33816			ENTPD6	O75354	Olink Organ Damage	-0.09279	0.3147	0.937708	Welch Two Sample t-test	two.sided	0.5909
	MMP-10	P09238	Olink Inflammation	-0.115792	8.47698	8.36119	0.854373	0.395241	0.922876	Welch Two Sample t-test	two.sided	0.773664			PLXNB2	O15031	Olink Cardiometabolic	-0.321149	-1.46571	0.146677	0.800432	Welch Two Sample t-test	two.sided	0.33816			PDGFC	Q9NRA1	Olink Organ Damage	0.1715	0.3373	1.12623	Welch Two Sample t-test	two.sided	0.5967
	CCL4	P13236	Olink Inflammation	0.111301	6.04981	6.16111	-0.785746	0.434183	1.0802	Welch Two Sample t-test	two.sided	0.809764			ANGPTL3	Q9Y5C1	Olink Cardiometabolic	-0.411913	-1.4581	0.149034	0.751626	Welch Two Sample t-test	two.sided	0.33816			PON2	Q15165	Olink Organ Damage	-0.1085	0.3817	0.927552	Welch Two Sample t-test	two.sided	0.6626
	CCL11	P51671	Olink Inflammation	0.094151	5.91975	6.01391	-0.738077	0.462556	1.06744	Welch Two Sample t-test	two.sided	0.809764			LILRB1	Q8NHL6	Olink Cardiometabolic	-0.359109	-1.45342	0.15024	0.779646	Welch Two Sample t-test	two.sided	0.33816			CLEC1A	Q8NC01	Olink Organ Damage	0.07021	0.3907	1.04987	Welch Two Sample t-test	two.sided	0.6631
	IL7	P13232	Olink Inflammation	-0.0976155	1.15641	1.05879	0.734459	0.464754	0.934576	Welch Two Sample t-test	two.sided	0.809764			ICAM1	P05362	Olink Cardiometabolic	-0.387591	-1.43889	0.154262	0.764405	Welch Two Sample t-test	two.sided	0.33816			DSG4	Q86SJ6	Olink Organ Damage	0.1143	0.3964	1.08245	Welch Two Sample t-test	two.sided	0.6631
	CXCL5	P42830	Olink Inflammation	-0.248831	9.19848	8.94965	0.730405	0.467111	0.841578	Welch Two Sample t-test	two.sided	0.809764			TCN2	P20062	Olink Cardiometabolic	-0.381686	-1.43847	0.154378	0.76754	Welch Two Sample t-test	two.sided	0.33816			BAMBI	Q13145	Olink Organ Damage	0.05168	0.4081	1.03647	Welch Two Sample t-test	two.sided	0.6677
	CASP-8	Q14790	Olink Inflammation	0.227151	3.40847	3.63562	-0.72798	0.468914	1.17052	Welch Two Sample t-test	two.sided	0.809764			TNXB	P22105	Olink Cardiometabolic	-0.353843	-1.38033	0.171556	0.782497	Welch Two Sample t-test	two.sided	0.339245			EPO	P01588	Olink Organ Damage	0.2214	0.4137	1.16586	Welch Two Sample t-test	two.sided	0.6677
	IL-17C	Q9P0M4	Olink Inflammation	0.12167	1.68312	1.80479	-0.726379	0.469659	1.08799	Welch Two Sample t-test	two.sided	0.809764			CD46	P15529	Olink Cardiometabolic	-0.325783	-1.36413	0.176501	0.797865	Welch Two Sample t-test	two.sided	0.339245			ENAH	Q8N8S7	Olink Organ Damage	0.07094	0.479	1.0504	Welch Two Sample t-test	two.sided	0.7134
	CD8A	P01732	Olink Inflammation	-0.1726	6.95765	6.78505	0.699567	0.486109	0.887242	Welch Two Sample t-test	two.sided	0.809764			TIMD4	Q96H15	Olink Cardiometabolic	-0.374132	-1.34734	0.182029	0.771569	Welch Two Sample t-test	two.sided	0.339245			FABP9	Q0Z7S8	Olink Organ Damage	0.07804	0.4808	1.05558	Welch Two Sample t-test	two.sided	0.7134
	IL-12B	P29460	Olink Inflammation	-0.114046	6.50232	6.38828	0.689026	0.4929	0.923993	Welch Two Sample t-test	two.sided	0.809764			TIE1	P35590	Olink Cardiometabolic	-0.341195	-1.33417	0.186175	0.789387	Welch Two Sample t-test	two.sided	0.339245			PLXDC1	Q8IUK5	Olink Organ Damage	-0.0558	0.5141	0.962061	Welch Two Sample t-test	two.sided	0.748
	LAP TGF-beta-1	P01137	Olink Inflammation	0.0799698	5.31607	5.39604	-0.638648	0.524747	1.057	Welch Two Sample t-test	two.sided	0.84696			QPCT	Q16769	Olink Cardiometabolic	-0.320822	-1.3323	0.186639	0.800614	Welch Two Sample t-test	two.sided	0.339245			TNNI3	P19429	Olink Organ Damage	0.3187	0.5204	1.24721	Welch Two Sample t-test	two.sided	0.748
	IL-10RA	Q13651	Olink Inflammation	-0.0713571	0.205713	0.134356	0.612147	0.542042	0.951742	Welch Two Sample t-test	two.sided	0.855136			MEGF9	Q9H1U4	Olink Cardiometabolic	-0.349073	-1.32403	0.189272	0.785088	Welch Two Sample t-test	two.sided	0.339245			AGR2	O95994	Olink Organ Damage	-0.1496	0.5373	0.9015	Welch Two Sample t-test	two.sided	0.7604
	FGF-23	Q9GZV9	Olink Inflammation	-0.143723	2.33626	2.19253	0.549641	0.583964	0.90518	Welch Two Sample t-test	two.sided	0.895411			TGFBI	Q15582	Olink Cardiometabolic	-0.353017	-1.32181	0.189959	0.782945	Welch Two Sample t-test	two.sided	0.339245			PDCD1	Q15116	Olink Organ Damage	0.04922	0.5734	1.03471	Welch Two Sample t-test	two.sided	0.7831
	TRANCE	O14788	Olink Inflammation	0.0705793	4.96032	5.0309	-0.509887	0.611508	1.05014	Welch Two Sample t-test	two.sided	0.912489			PROC	P04070	Olink Cardiometabolic	-0.369928	-1.32013	0.190419	0.773821	Welch Two Sample t-test	two.sided	0.339245			LRP1	Q07954	Olink Organ Damage	-0.05744	0.5952	0.960968	Welch Two Sample t-test	two.sided	0.7831
	SLAMF1	Q13291	Olink Inflammation	0.055073	2.29558	2.35065	-0.496847	0.620539	1.03891	Welch Two Sample t-test	two.sided	0.912489			CCL5	P13501	Olink Cardiometabolic	-0.473312	-1.31853	0.190875	0.720309	Welch Two Sample t-test	two.sided	0.339245			CALR	P27797	Olink Organ Damage	0.0443	0.6307	1.03118	Welch Two Sample t-test	two.sided	0.8172
	DNER	Q8NFT8	Olink Inflammation	0.0293503	6.75466	6.78401	-0.486126	0.628175	1.02055	Welch Two Sample t-test	two.sided	0.912489			LILRB2	Q8N423	Olink Cardiometabolic	-0.345507	-1.31707	0.191747	0.787031	Welch Two Sample t-test	two.sided	0.339245			GALNT10	Q86SR1	Olink Organ Damage	0.03732	0.6564	1.02621	Welch Two Sample t-test	two.sided	0.8291
	IFN-gamma	P01579	Olink Inflammation	-0.131194	6.13743	6.00624	0.468612	0.640591	0.913076	Welch Two Sample t-test	two.sided	0.912489			IL7R	P16871	Olink Cardiometabolic	-0.349123	-1.30504	0.195717	0.785061	Welch Two Sample t-test	two.sided	0.339735			CA12	O43570	Olink Organ Damage	0.06974	0.6627	1.04953	Welch Two Sample t-test	two.sided	0.8291
	TWEAK	O43508	Olink Inflammation	-0.0383464	8.54969	8.51134	0.436021	0.663923	0.97377	Welch Two Sample t-test	two.sided	0.912489			VCAM1	P19320	Olink Cardiometabolic	-0.292976	-1.27377	0.206575	0.816217	Welch Two Sample t-test	two.sided	0.351943			ST3GAL1	Q11201	Olink Organ Damage	-0.07676	0.7013	0.948185	Welch Two Sample t-test	two.sided	0.8567
	VEGFA	P15692	Olink Inflammation	-0.0455683	10.4281	10.3825	0.412612	0.680967	0.968908	Welch Two Sample t-test	two.sided	0.912489			F7	P08709	Olink Cardiometabolic	-0.346537	-1.25826	0.211986	0.78647	Welch Two Sample t-test	two.sided	0.354595			LHB	P01229	Olink Organ Damage	-0.07514	0.7422	0.94925	Welch Two Sample t-test	two.sided	0.8731
	Flt3L	P49771	Olink Inflammation	-0.0584984	8.77311	8.71461	0.39929	0.690874	0.960263	Welch Two Sample t-test	two.sided	0.912489			ITGAM	P11215	Olink Cardiometabolic	-0.266556	-1.23163	0.221851	0.831302	Welch Two Sample t-test	two.sided	0.36447			CA14	Q9ULX7	Olink Organ Damage	0.03432	0.7592	1.02407	Welch Two Sample t-test	two.sided	0.8731
	CXCL9	Q07325	Olink Inflammation	-0.061813	6.81065	6.74884	0.362991	0.717499	0.958059	Welch Two Sample t-test	two.sided	0.912489			ICAM3	P32942	Olink Cardiometabolic	-0.286026	-1.16999	0.245672	0.820158	Welch Two Sample t-test	two.sided	0.396523			AMN	Q9BXJ7	Olink Organ Damage	0.05204	0.7703	1.03673	Welch Two Sample t-test	two.sided	0.8738
	TNF	P01375	Olink Inflammation	0.0449747	3.5128	3.55778	-0.354711	0.723689	1.03167	Welch Two Sample t-test	two.sided	0.912489			OSMR	Q99650	Olink Cardiometabolic	-0.236046	-1.11285	0.2693	0.849069	Welch Two Sample t-test	two.sided	0.422391			BID	P55957	Olink Organ Damage	0.04944	0.874	1.03486	Welch Two Sample t-test	two.sided	0.9572
	CD244	Q9BZW8	Olink Inflammation	-0.0239818	6.47459	6.45061	0.346558	0.72977	0.983514	Welch Two Sample t-test	two.sided	0.912489			EFEMP1	Q12805	Olink Cardiometabolic	-0.343584	-1.1022	0.273928	0.788081	Welch Two Sample t-test	two.sided	0.422391			CRH	P06850	Olink Organ Damage	-0.03196	0.886	0.978091	Welch Two Sample t-test	two.sided	0.9589
	CXCL10	P02778	Olink Inflammation	0.0646978	8.75659	8.82129	-0.339642	0.734941	1.04587	Welch Two Sample t-test	two.sided	0.912489			CR2	P20023	Olink Cardiometabolic	-0.329279	-1.09622	0.276427	0.795934	Welch Two Sample t-test	two.sided	0.422391			DPP6	P42658	Olink Organ Damage	-0.009106	0.901	0.993708	Welch Two Sample t-test	two.sided	0.961
	CCL25	O15444	Olink Inflammation	-0.0373703	5.25571	5.21834	0.319247	0.75034	0.974429	Welch Two Sample t-test	two.sided	0.912489			NOTCH1	P46531	Olink Cardiometabolic	-0.275578	-1.08798	0.280063	0.826119	Welch Two Sample t-test	two.sided	0.422391			RARRES1	P49788	Olink Organ Damage	0.01186	0.9095	1.00825	Welch Two Sample t-test	two.sided	0.961
	TNFSF14	O43557	Olink Inflammation	-0.0509271	4.41131	4.36039	0.314732	0.753795	0.965316	Welch Two Sample t-test	two.sided	0.912489			VASN	Q6EMK4	Olink Cardiometabolic	-0.304214	-1.07027	0.287848	0.809883	Welch Two Sample t-test	two.sided	0.425655			TMPRSS15	P98073	Olink Organ Damage	0.01765	0.9384	1.01231	Welch Two Sample t-test	two.sided	0.961
	CXCL6	P80162	Olink Inflammation	0.0494805	7.48606	7.53554	-0.263204	0.793027	1.03489	Welch Two Sample t-test	two.sided	0.91354			CHL1	O00533	Olink Cardiometabolic	-0.263872	-1.06207	0.291481	0.83285	Welch Two Sample t-test	two.sided	0.425655			ATP6AP2	O75787	Olink Organ Damage	-0.0123	0.9506	0.991511	Welch Two Sample t-test	two.sided	0.961
	CXCL1	P09341	Olink Inflammation	-0.0585106	8.02214	7.96363	0.261503	0.794383	0.960255	Welch Two Sample t-test	two.sided	0.91354			FCN2	Q15485	Olink Cardiometabolic	-0.236664	-1.00479	0.317772	0.848705	Welch Two Sample t-test	two.sided	0.456798			PLIN1	O60240	Olink Organ Damage	0.00248	0.9853	1.00172	Welch Two Sample t-test	two.sided	0.9853
	OSM	P13725	Olink Inflammation	-0.045374	5.42315	5.37777	0.206578	0.836876	0.969039	Welch Two Sample t-test	two.sided	0.938934			MET	P08581	Olink Cardiometabolic	-0.211881	-0.955191	0.342612	0.863411	Welch Two Sample t-test	two.sided	0.484928
	EN-RAGE	P80511	Olink Inflammation	0.0318091	2.06556	2.09737	-0.170958	0.864699	1.02229	Welch Two Sample t-test	two.sided	0.958462			COMP	P49747	Olink Cardiometabolic	-0.248793	-0.90055	0.370505	0.8416	Welch Two Sample t-test	two.sided	0.516461
	CCL28	Q9NRJ3	Olink Inflammation	0.0108749	1.26005	1.27092	-0.133049	0.894478	1.00757	Welch Two Sample t-test	two.sided	0.971305			CA4	P22748	Olink Cardiometabolic	-0.185894	-0.872127	0.385828	0.879104	Welch Two Sample t-test	two.sided	0.529794
	IL10	P22301	Olink Inflammation	0.0219575	2.64619	2.66815	-0.127053	0.899249	1.01534	Welch Two Sample t-test	two.sided	0.971305			MBL2	P11226	Olink Cardiometabolic	-0.321324	-0.860894	0.392024	0.800335	Welch Two Sample t-test	two.sided	0.530385
	CX3CL1	P78423	Olink Inflammation	-0.0068952	2.56152	2.55462	0.0635455	0.9495	0.995232	Welch Two Sample t-test	two.sided	0.971305			PTPRS	Q13332	Olink Cardiometabolic	-0.201209	-0.84117	0.402983	0.869821	Welch Two Sample t-test	two.sided	0.53731
	ST1A1	P50225	Olink Inflammation	0.0176838	5.24067	5.25835	-0.0633755	0.949613	1.01233	Welch Two Sample t-test	two.sided	0.971305			APOM	O95445	Olink Cardiometabolic	-0.2051	-0.816508	0.4166	0.867479	Welch Two Sample t-test	two.sided	0.541167
	CCL19	Q99731	Olink Inflammation	-0.0109081	10.4371	10.4262	0.0533483	0.957589	0.992468	Welch Two Sample t-test	two.sided	0.971305			IGFBP3	P17936	Olink Cardiometabolic	-0.158293	-0.814609	0.41764	0.896085	Welch Two Sample t-test	two.sided	0.541167
	MCP-1	P13500	Olink Inflammation	0.00717985	10.7453	10.7525	-0.0504151	0.959907	1.00499	Welch Two Sample t-test	two.sided	0.971305			PCOLCE	Q15113	Olink Cardiometabolic	-0.222839	-0.77265	0.442024	0.856878	Welch Two Sample t-test	two.sided	0.557618
	MMP-1	P03956	Olink Inflammation	0.0128002	11.1744	11.1872	-0.0500625	0.960186	1.00891	Welch Two Sample t-test	two.sided	0.971305			KIT	P10721	Olink Cardiometabolic	-0.178975	-0.771928	0.442458	0.88333	Welch Two Sample t-test	two.sided	0.557618
	MCP-4	Q99616	Olink Inflammation	0.00948925	14.5707	14.5802	-0.0493617	0.960747	1.0066	Welch Two Sample t-test	two.sided	0.971305			PLTP	P55058	Olink Cardiometabolic	-0.181776	-0.723863	0.47157	0.881617	Welch Two Sample t-test	two.sided	0.586277
	MCP-2	P80075	Olink Inflammation	-0.0005076	8.34695	8.34644	0.00296145	0.997644	0.999648	Welch Two Sample t-test	two.sided	0.997644			IGLC2	P0DOY2	Olink Cardiometabolic	-0.113355	-0.710776	0.479376	0.924436	Welch Two Sample t-test	two.sided	0.588035
															LYVE1	Q9Y5Y7	Olink Cardiometabolic	-0.146967	-0.693133	0.49033	0.903147	Welch Two Sample t-test	two.sided	0.590022
															CRTAC1	Q9NQ79	Olink Cardiometabolic	-0.21369	-0.686926	0.494194	0.862329	Welch Two Sample t-test	two.sided	0.590022
															LCN2	P80188	Olink Cardiometabolic	-0.1555	-0.677111	0.500236	0.897821	Welch Two Sample t-test	two.sided	0.590022
															REG1A	P05451	Olink Cardiometabolic	-0.184068	-0.649535	0.51777	0.880217	Welch Two Sample t-test	two.sided	0.602973
															SELL	P14151	Olink Cardiometabolic	-0.122369	-0.627616	0.532022	0.918678	Welch Two Sample t-test	two.sided	0.611826
															UMOD	P07911	Olink Cardiometabolic	-0.118386	-0.593057	0.554866	0.921217	Welch Two Sample t-test	two.sided	0.625125
															CFHR5	Q9BXR6	Olink Cardiometabolic	-0.128757	-0.58974	0.557177	0.914619	Welch Two Sample t-test	two.sided	0.625125
															SERPINA7	P05543	Olink Cardiometabolic	-0.108908	-0.473228	0.637419	0.927289	Welch Two Sample t-test	two.sided	0.706537
															GP1BA	P07359	Olink Cardiometabolic	-0.103379	-0.409007	0.683718	0.930851	Welch Two Sample t-test	two.sided	0.748834
															C2	P06681	Olink Cardiometabolic	-0.0704857	-0.362092	0.718174	0.952317	Welch Two Sample t-test	two.sided	0.777318
															F11	P03951	Olink Cardiometabolic	-0.0551436	-0.328201	0.743624	0.962499	Welch Two Sample t-test	two.sided	0.795504
															CNDP1	Q96KN2	Olink Cardiometabolic	0.0895524	0.301421	0.763861	1.06404	Welch Two Sample t-test	two.sided	0.807761
															SERPINA5	P05154	Olink Cardiometabolic	-0.0281558	-0.182511	0.855628	0.980673	Welch Two Sample t-test	two.sided	0.89452
															FCGR3B	O75015	Olink Cardiometabolic	0.0389824	0.156834	0.87583	1.02739	Welch Two Sample t-test	two.sided	0.905353
															FETUB	Q9UGM5	Olink Cardiometabolic	0.0273948	0.126497	0.899663	1.01917	Welch Two Sample t-test	two.sided	0.911619
															SAA4	P35542	Olink Cardiometabolic	-0.0317481	-0.123873	0.90171	0.978234	Welch Two Sample t-test	two.sided	0.911619

## Sheet: Table S3
	Olink Organ Damage panel, 62 proteins (30 excluded) were included in the analysis for MASH markers (Liver samples)											Olink Organ Damage panel, 78 proteins (14 excluded) were included in the analysis for MASH markers (VAT samples)
	Assay	UniProt ID	Panel	NPX difference (X1-X0)	p.value	Fold Change	method	alternative	Adjusted p-value			Assay	UniProt ID	Panel	NPX difference (X1-X0)	p.value	Fold Change	method	alternative	Adjusted p-value
	BID	P55957	Olink Organ Damage	1.146	6.023e-05	2.21299	Welch Two Sample t-test	two.sided	0.005541			FES	P07332	Olink Organ Damage	-0.2051	0.009193	0.867479	Welch Two Sample t-test	two.sided	0.3179
	CES2	O00748	Olink Organ Damage	1.054	0.000793	2.07628	Welch Two Sample t-test	two.sided	0.03648			EDIL3	O43854	Olink Organ Damage	-0.1771	0.01335	0.884479	Welch Two Sample t-test	two.sided	0.3179
	LTA4H	P09960	Olink Organ Damage	0.3868	0.001492	1.30749	Welch Two Sample t-test	two.sided	0.04576			AGR2	O95994	Olink Organ Damage	-0.2314	0.01691	0.851808	Welch Two Sample t-test	two.sided	0.3179
	PON2	Q15165	Olink Organ Damage	0.7817	0.003807	1.71916	Welch Two Sample t-test	two.sided	0.08756			PRKAB1	Q9Y478	Olink Organ Damage	-0.1549	0.0178	0.898195	Welch Two Sample t-test	two.sided	0.3179
	CAPG	P40121	Olink Organ Damage	0.7071	0.01381	1.63252	Welch Two Sample t-test	two.sided	0.172			FOSB	P53539	Olink Organ Damage	-0.4704	0.02073	0.721764	Welch Two Sample t-test	two.sided	0.3179
	AIFM1	O95831	Olink Organ Damage	0.3437	0.01652	1.26901	Welch Two Sample t-test	two.sided	0.172			DPP6	P42658	Olink Organ Damage	-0.185	0.03824	0.879649	Welch Two Sample t-test	two.sided	0.4318
	ALDH3A1	P30838	Olink Organ Damage	1.052	0.01682	2.0734	Welch Two Sample t-test	two.sided	0.172			CSNK1D	P48730	Olink Organ Damage	-0.152	0.04688	0.900002	Welch Two Sample t-test	two.sided	0.4318
	AMN	Q9BXJ7	Olink Organ Damage	1.012	0.02093	2.0167	Welch Two Sample t-test	two.sided	0.1926			SMAD1	Q15797	Olink Organ Damage	-0.35	0.04693	0.784584	Welch Two Sample t-test	two.sided	0.4318
	MAEA	Q7L5Y9	Olink Organ Damage	0.7703	0.02632	1.70562	Welch Two Sample t-test	two.sided	0.2082			ATP6AP2	O75787	Olink Organ Damage	-0.1679	0.07271	0.890137	Welch Two Sample t-test	two.sided	0.5076
	FOXO1	Q12778	Olink Organ Damage	-0.7795	0.02787	0.582569	Welch Two Sample t-test	two.sided	0.2082			CNTN2	Q02246	Olink Organ Damage	-0.1373	0.07621	0.909219	Welch Two Sample t-test	two.sided	0.5076
	PTPRJ	Q12913	Olink Organ Damage	0.3657	0.02942	1.28851	Welch Two Sample t-test	two.sided	0.2082			PSMA1	P25786	Olink Organ Damage	-0.2218	0.07724	0.857495	Welch Two Sample t-test	two.sided	0.5076
	MAGED1	Q9Y5V3	Olink Organ Damage	-0.6748	0.03447	0.626419	Welch Two Sample t-test	two.sided	0.2265			NPPC	P23582	Olink Organ Damage	-0.13	0.09635	0.913831	Welch Two Sample t-test	two.sided	0.591
	BANK1	Q8NDB2	Olink Organ Damage	-0.3947	0.03744	0.760648	Welch Two Sample t-test	two.sided	0.2296			CA12	O43570	Olink Organ Damage	-0.1402	0.1143	0.907393	Welch Two Sample t-test	two.sided	0.6573
	ENTPD2	Q9Y5L3	Olink Organ Damage	0.9194	0.04081	1.89133	Welch Two Sample t-test	two.sided	0.2347			PTN	P21246	Olink Organ Damage	0.1822	0.1289	1.13461	Welch Two Sample t-test	two.sided	0.666
	CALR	P27797	Olink Organ Damage	0.4873	0.05284	1.40182	Welch Two Sample t-test	two.sided	0.286			PPM1B	O75688	Olink Organ Damage	-0.1449	0.1329	0.904442	Welch Two Sample t-test	two.sided	0.666
	RCOR1	Q9UKL0	Olink Organ Damage	-0.7073	0.06358	0.612465	Welch Two Sample t-test	two.sided	0.3056			BTC	P35070	Olink Organ Damage	0.2963	0.1485	1.22799	Welch Two Sample t-test	two.sided	0.666
	TIGAR	Q9NQ88	Olink Organ Damage	0.688	0.06433	1.61105	Welch Two Sample t-test	two.sided	0.3056			CRH	P06850	Olink Organ Damage	-0.1281	0.1517	0.915036	Welch Two Sample t-test	two.sided	0.666
	ST3GAL1	Q11201	Olink Organ Damage	0.4353	0.06688	1.35219	Welch Two Sample t-test	two.sided	0.3056			CLEC1A	Q8NC01	Olink Organ Damage	-0.1396	0.1577	0.907771	Welch Two Sample t-test	two.sided	0.666
	CA14	Q9ULX7	Olink Organ Damage	0.7814	0.07055	1.7188	Welch Two Sample t-test	two.sided	0.3056			CALCA	P01258	Olink Organ Damage	-0.1463	0.1632	0.903565	Welch Two Sample t-test	two.sided	0.666
	MAX	P61244	Olink Organ Damage	-0.5706	0.07371	0.673337	Welch Two Sample t-test	two.sided	0.3056			BID	P55957	Olink Organ Damage	0.2717	0.1665	1.20723	Welch Two Sample t-test	two.sided	0.666
	EGFL7	Q9UHF1	Olink Organ Damage	0.4581	0.0764	1.37373	Welch Two Sample t-test	two.sided	0.3056			LRP1	Q07954	Olink Organ Damage	-0.07246	0.1871	0.951015	Welch Two Sample t-test	two.sided	0.7173
	FES	P07332	Olink Organ Damage	0.2136	0.09154	1.15958	Welch Two Sample t-test	two.sided	0.3509			PVALB	P20472	Olink Organ Damage	-0.2938	0.2044	0.815751	Welch Two Sample t-test	two.sided	0.7347
	LAT2	Q9GZY6	Olink Organ Damage	-0.3996	0.103	0.758068	Welch Two Sample t-test	two.sided	0.3789			ALDH3A1	P30838	Olink Organ Damage	-0.2973	0.2132	0.813774	Welch Two Sample t-test	two.sided	0.7347
	NBN	O60934	Olink Organ Damage	-0.7719	0.1284	0.585646	Welch Two Sample t-test	two.sided	0.4545			RARRES1	P49788	Olink Organ Damage	-0.1763	0.2156	0.88497	Welch Two Sample t-test	two.sided	0.7347
	FKBP1B	P68106	Olink Organ Damage	0.1525	0.1551	1.11149	Welch Two Sample t-test	two.sided	0.5283			ENTPD2	Q9Y5L3	Olink Organ Damage	-0.2683	0.2285	0.830297	Welch Two Sample t-test	two.sided	0.7426
	PGF	P49763	Olink Organ Damage	0.39	0.1702	1.31039	Welch Two Sample t-test	two.sided	0.5591			TOP2B	Q02880	Olink Organ Damage	-0.2204	0.2482	0.858327	Welch Two Sample t-test	two.sided	0.7426
	SIRT5	Q9NXA8	Olink Organ Damage	0.3408	0.1985	1.26646	Welch Two Sample t-test	two.sided	0.6296			ADGRG1	Q9Y653	Olink Organ Damage	-0.09636	0.2484	0.93539	Welch Two Sample t-test	two.sided	0.7426
	MVK	Q03426	Olink Organ Damage	-0.3489	0.2085	0.785183	Welch Two Sample t-test	two.sided	0.6393			ITGB1BP1	O14713	Olink Organ Damage	-0.1055	0.2502	0.929483	Welch Two Sample t-test	two.sided	0.7426
	STXBP3	O00186	Olink Organ Damage	0.2326	0.2242	1.17495	Welch Two Sample t-test	two.sided	0.6654			HPGDS	O60760	Olink Organ Damage	-0.1509	0.287	0.900688	Welch Two Sample t-test	two.sided	0.8224
	PDP1	Q9P0J1	Olink Organ Damage	0.4216	0.2517	1.33941	Welch Two Sample t-test	two.sided	0.7189			CES2	O00748	Olink Organ Damage	0.2056	0.3036	1.15317	Welch Two Sample t-test	two.sided	0.8224
	RRM2B	Q7LG56	Olink Organ Damage	0.3292	0.2748	1.25632	Welch Two Sample t-test	two.sided	0.7189			ERBB2IP	Q96RT1	Olink Organ Damage	-0.1358	0.3039	0.910165	Welch Two Sample t-test	two.sided	0.8224
	PVALB	P20472	Olink Organ Damage	0.3258	0.2837	1.25336	Welch Two Sample t-test	two.sided	0.7189			RCOR1	Q9UKL0	Olink Organ Damage	-0.1209	0.3676	0.919614	Welch Two Sample t-test	two.sided	0.8995
	INPPL1	O15357	Olink Organ Damage	0.3841	0.3083	1.30505	Welch Two Sample t-test	two.sided	0.7189			FGR	P09769	Olink Organ Damage	-0.143	0.3703	0.905634	Welch Two Sample t-test	two.sided	0.8995
	PXN	P49023	Olink Organ Damage	-0.3091	0.3171	0.807145	Welch Two Sample t-test	two.sided	0.7189			INPPL1	O15357	Olink Organ Damage	0.1323	0.3967	1.09604	Welch Two Sample t-test	two.sided	0.8995
	PLIN1	O60240	Olink Organ Damage	0.3846	0.3608	1.3055	Welch Two Sample t-test	two.sided	0.7189			ST3GAL1	Q11201	Olink Organ Damage	-0.0832	0.4082	0.943962	Welch Two Sample t-test	two.sided	0.8995
	SMAD1	Q15797	Olink Organ Damage	-0.3663	0.3612	0.77577	Welch Two Sample t-test	two.sided	0.7189			FKBP1B	P68106	Olink Organ Damage	-0.05269	0.4117	0.964137	Welch Two Sample t-test	two.sided	0.8995
	NUCB2	P80303	Olink Organ Damage	0.3115	0.3639	1.241	Welch Two Sample t-test	two.sided	0.7189			CA14	Q9ULX7	Olink Organ Damage	-0.2024	0.423	0.869104	Welch Two Sample t-test	two.sided	0.8995
	LRP1	Q07954	Olink Organ Damage	-0.06278	0.3981	0.957417	Welch Two Sample t-test	two.sided	0.7207			YES1	P07947	Olink Organ Damage	-0.2064	0.4411	0.866697	Welch Two Sample t-test	two.sided	0.8995
	YES1	P07947	Olink Organ Damage	-0.4544	0.3995	0.729814	Welch Two Sample t-test	two.sided	0.7207			STXBP3	O00186	Olink Organ Damage	-0.05721	0.4615	0.961121	Welch Two Sample t-test	two.sided	0.8995
	PRKAB1	Q9Y478	Olink Organ Damage	0.1768	0.4289	1.13037	Welch Two Sample t-test	two.sided	0.7588			PXN	P49023	Olink Organ Damage	-0.08973	0.4693	0.939699	Welch Two Sample t-test	two.sided	0.8995
	NCF2	P19878	Olink Organ Damage	-0.2826	0.5131	0.822108	Welch Two Sample t-test	two.sided	0.8087			NBN	O60934	Olink Organ Damage	-0.1455	0.5031	0.904066	Welch Two Sample t-test	two.sided	0.9324
	MAP4K5	Q9Y4K4	Olink Organ Damage	-0.2876	0.5403	0.819264	Welch Two Sample t-test	two.sided	0.8087			CALR	P27797	Olink Organ Damage	0.1198	0.5169	1.08658	Welch Two Sample t-test	two.sided	0.9324
	RASSF2	P50749	Olink Organ Damage	0.1742	0.5406	1.12834	Welch Two Sample t-test	two.sided	0.8087			PGF	P49763	Olink Organ Damage	-0.07941	0.5464	0.946445	Welch Two Sample t-test	two.sided	0.9668
	HPGDS	O60760	Olink Organ Damage	0.07529	0.5467	1.05357	Welch Two Sample t-test	two.sided	0.8087			ENAH	Q8N8S7	Olink Organ Damage	-0.06642	0.5815	0.955005	Welch Two Sample t-test	two.sided	0.968
	NUB1	Q9Y5A7	Olink Organ Damage	0.3175	0.574	1.24617	Welch Two Sample t-test	two.sided	0.8152			MAP4K5	Q9Y4K4	Olink Organ Damage	0.08769	0.6229	1.06267	Welch Two Sample t-test	two.sided	0.968
	TOP2B	Q02880	Olink Organ Damage	-0.2129	0.5759	0.862801	Welch Two Sample t-test	two.sided	0.8152			LAT2	Q9GZY6	Olink Organ Damage	-0.05087	0.6232	0.965354	Welch Two Sample t-test	two.sided	0.968
	ENAH	Q8N8S7	Olink Organ Damage	-0.1742	0.6	0.886259	Welch Two Sample t-test	two.sided	0.8364			CAPG	P40121	Olink Organ Damage	-0.09382	0.6234	0.937038	Welch Two Sample t-test	two.sided	0.968
	PPM1B	O75688	Olink Organ Damage	0.09203	0.6091	1.06587	Welch Two Sample t-test	two.sided	0.8364			PLXDC1	Q8IUK5	Olink Organ Damage	-0.03434	0.6275	0.976478	Welch Two Sample t-test	two.sided	0.968
	CRH	P06850	Olink Organ Damage	-0.04911	0.6246	0.966532	Welch Two Sample t-test	two.sided	0.8451			SIRT5	Q9NXA8	Olink Organ Damage	0.05073	0.6331	1.03579	Welch Two Sample t-test	two.sided	0.968
	PRKRA	O75569	Olink Organ Damage	-0.1325	0.6488	0.912249	Welch Two Sample t-test	two.sided	0.8467			TIGAR	Q9NQ88	Olink Organ Damage	0.07574	0.6545	1.0539	Welch Two Sample t-test	two.sided	0.968
	BTC	P35070	Olink Organ Damage	0.1444	0.6496	1.10527	Welch Two Sample t-test	two.sided	0.8467			PTPRJ	Q12913	Olink Organ Damage	-0.03248	0.6856	0.977738	Welch Two Sample t-test	two.sided	0.968
	AGR2	O95994	Olink Organ Damage	0.1781	0.7422	1.13139	Welch Two Sample t-test	two.sided	0.9228			FABP9	Q0Z7S8	Olink Organ Damage	-0.0426	0.6932	0.970904	Welch Two Sample t-test	two.sided	0.968
	ENTPD6	O75354	Olink Organ Damage	0.03163	0.7619	1.02217	Welch Two Sample t-test	two.sided	0.9324			NOS3	P29474	Olink Organ Damage	-0.05733	0.6937	0.961041	Welch Two Sample t-test	two.sided	0.968
	NOS3	P29474	Olink Organ Damage	0.13	0.7703	1.09429	Welch Two Sample t-test	two.sided	0.9324			MVK	Q03426	Olink Organ Damage	0.06313	0.6966	1.04473	Welch Two Sample t-test	two.sided	0.968
	PDCD1	Q15116	Olink Organ Damage	0.0239	0.8014	1.0167	Welch Two Sample t-test	two.sided	0.9392			PON2	Q15165	Olink Organ Damage	-0.07238	0.7116	0.951068	Welch Two Sample t-test	two.sided	0.968
	PSMA1	P25786	Olink Organ Damage	-0.04506	0.8065	0.96925	Welch Two Sample t-test	two.sided	0.9392			NUCB2	P80303	Olink Organ Damage	-0.05476	0.7129	0.962755	Welch Two Sample t-test	two.sided	0.968
	CLEC1A	Q8NC01	Olink Organ Damage	0.04903	0.8547	1.03457	Welch Two Sample t-test	two.sided	0.9463			MAX	P61244	Olink Organ Damage	-0.05297	0.7155	0.96395	Welch Two Sample t-test	two.sided	0.968
	PTN	P21246	Olink Organ Damage	0.07021	0.8781	1.04987	Welch Two Sample t-test	two.sided	0.9463			EGFL7	Q9UHF1	Olink Organ Damage	0.03334	0.739	1.02338	Welch Two Sample t-test	two.sided	0.9774
	STX8	Q9UNK0	Olink Organ Damage	0.04257	0.8832	1.02995	Welch Two Sample t-test	two.sided	0.9463			ENTPD6	O75354	Olink Organ Damage	-0.02363	0.756	0.983754	Welch Two Sample t-test	two.sided	0.9774
	ITGB1BP1	O14713	Olink Organ Damage	-0.01509	0.9147	0.989595	Welch Two Sample t-test	two.sided	0.9673			MAEA	Q7L5Y9	Olink Organ Damage	0.04632	0.7817	1.03263	Welch Two Sample t-test	two.sided	0.9774
	BAMBI	Q13145	Olink Organ Damage	0.003641	0.9699	1.00253	Welch Two Sample t-test	two.sided	0.9904			AMN	Q9BXJ7	Olink Organ Damage	0.03045	0.7934	1.02133	Welch Two Sample t-test	two.sided	0.9774
	FGR	P09769	Olink Organ Damage	0.008238	0.9815	1.00573	Welch Two Sample t-test	two.sided	0.9904			NCF2	P19878	Olink Organ Damage	-0.04226	0.8016	0.971132	Welch Two Sample t-test	two.sided	0.9774
												BANK1	Q8NDB2	Olink Organ Damage	-0.03669	0.8039	0.974889	Welch Two Sample t-test	two.sided	0.9774
												PRKRA	O75569	Olink Organ Damage	0.03175	0.8046	1.02225	Welch Two Sample t-test	two.sided	0.9774
												RRM2B	Q7LG56	Olink Organ Damage	0.01657	0.8234	1.01155	Welch Two Sample t-test	two.sided	0.9774
												METAP1	P53582	Olink Organ Damage	0.02069	0.8576	1.01444	Welch Two Sample t-test	two.sided	0.9774
												STX8	Q9UNK0	Olink Organ Damage	0.02104	0.8694	1.01469	Welch Two Sample t-test	two.sided	0.9774
												EPO	P01588	Olink Organ Damage	-0.01093	0.8859	0.992453	Welch Two Sample t-test	two.sided	0.9774
												LHB	P01229	Olink Organ Damage	-0.01006	0.8915	0.993051	Welch Two Sample t-test	two.sided	0.9774
												KIR3DL1	P43629	Olink Organ Damage	-0.014	0.8971	0.990343	Welch Two Sample t-test	two.sided	0.9774
												LTA4H	P09960	Olink Organ Damage	0.01283	0.9139	1.00893	Welch Two Sample t-test	two.sided	0.9774
												PDP1	Q9P0J1	Olink Organ Damage	0.01893	0.9277	1.01321	Welch Two Sample t-test	two.sided	0.9774
												NUB1	Q9Y5A7	Olink Organ Damage	0.0168	0.9289	1.01171	Welch Two Sample t-test	two.sided	0.9774
												FOXO1	Q12778	Olink Organ Damage	0.01929	0.9506	1.01346	Welch Two Sample t-test	two.sided	0.9774
												PLIN1	O60240	Olink Organ Damage	0.003955	0.9661	1.00275	Welch Two Sample t-test	two.sided	0.9774
												RASSF2	P50749	Olink Organ Damage	-0.004672	0.9717	0.996767	Welch Two Sample t-test	two.sided	0.9774
												MAGED1	Q9Y5V3	Olink Organ Damage	-0.004155	0.9755	0.997124	Welch Two Sample t-test	two.sided	0.9774
												AIFM1	O95831	Olink Organ Damage	0.004158	0.9774	1.00289	Welch Two Sample t-test	two.sided	0.9774

## Sheet: Table S4
		Morbidly obese subjects
	Comorbidities n (%)	No MASL/MASL (n=50)	MASH (n=40)	total n=90
	None	34 (68.0%)	27 (67.0%)	61 (68.0%)
	T2DM	3 (6.0%)	3 (7.5%)	6 (6.7%)
	T2DM + Hyperthension	6 (12.0%)	5 (12.5%)	11 (12.0%)
	T2DM + Hypercholesterolemia	3 (6.0%)	2 (5.0%)	5 (5.5%)
	T2DM + Artropathies	1 (2.0%)	0 (0%)	1 (1.1%)
	T2DM + OSAS	2 (4.0%)	0 (0%)	2 (2.2%)
	T2DM + OSAS + Hyperthension	1 (2.0%)	3 (7.5%)	4 (4.4%)
	Hyperthension	1 (2.0%)	6 (15.0%)	7 (7.8%)
	Dyslipidemia	0 (0%)	1 (2.5)	1 (1.1%)
	NA	1 (2.0%)	6 (15.0%)	7 (7.8%)
	Total T2DM + others	16 (32.0%)	13 (32.5%)	28 (32%)

## Sheet: Table S5
	Selected candidates from PEA studies
	Candidates for MASH from Inflammation panel	UniprotKB Ids
	FGF-21	Q9NSA1
	HGF	P14210
	ADA	P00813
	MCP-3	P80098
	IL-18R1	Q13478
	CD6	P30203
	CD5	P06127
	IL8	P10145
	STAMBP	O95630
	CCL23	P55773
	CSF-1	P09603
	CCL20	P78556
	Candidates for MASH from Cardiometabolic panel	UniprotKB Ids
	CA3	P07451
	CA1	P00915
	CCL18	P55774
	CES1	P23141
	CD59	P13987
	CST3	P01034
	DEFA1	P59665
	MFAP5	Q13361
	IGFBP6	P24592
	GNLY	P22749
	PRSS2	P07478
	COL18A1	P39060
	NID1	P14543
	Candidates for MASH from organ damage panel	UniprotKB Ids
	PTN	P21246
	LAT2	Q9GZY6
	FGR	P09769
	STX8	Q9UNK0
	NBN	O60934
	MVK	Q03426
	TOP2B	Q02880
	BANK1	Q8NDB2
	NOS3	P29474

## Sheet: Table S6
	Variables included in the point-biserial correlation analysis
	number	Variable	Type of variable
	1	Age	Numerical
	2	SEX	Categorical
	3	Steatosis score	Numerical
	4	Lob Inflam score	Numerical
	5	Ballooning score	Numerical
	6	Fibrosis score	Numerical
	7	NAFLD activity score	Numerical
	8	BMI (kg/m2)	Numerical
	9	AST (U/L)	Numerical
	10	ALT (U/L)	Numerical
	11	GGT (U/L)	Numerical
	12	Alkaline Phosphatase (U/L)	Numerical
	13	Fasting Glucose (mg/dL)	Numerical
	14	Triglycerides (mg/dL)	Numerical
	15	Total cholesterol (mg/dL)	Numerical
	16	HDL-cholesterol (mg/dL)	Numerical
	17	Total bilirubin (mg/dL)	Numerical
	18	Direct bilirubin (mg/dL)	Numerical
	19	FERRITIN (ng/mL)	Numerical
	20	PLATELETS (x103/ÂµL)	Numerical
	21	Glycated haemoglobin (%)	Numerical
	22	AST/ALT	Numerical
	23	APRI	Numerical
	24	FIB-4	Numerical
	25	FORNS	Numerical
	26	Lymphocytes (x103 /µL)	Numerical
	27	Neutrophils (x103 /µL)	Numerical
	28	Platelets/Lymphocytes	Numerical
	29	Neutrophils/Lymphocytes	Numerical
	30	PNI	Numerical
	31	Monocytes (x103 /µL)	Numerical
	32	Lymphocytes/Monocytes	Numerical
	33	SII	Numerical
	34	White Blood Cells (x103 /µL)	Numerical
	35	C-reactive protein (mg/dL)	Numerical
	36	FGF21	Numerical
	37	HGF	Numerical
	38	ADA	Numerical
	39	MCP-3	Numerical
	40	IL-18R1	Numerical
	41	CD6	Numerical
	42	CD5	Numerical
	43	IL-8	Numerical
	44	STAMBP	Numerical
	45	CCL23	Numerical
	46	CSF-1	Numerical
	47	CCL20	Numerical
	48	CA3	Numerical
	49	CA1	Numerical
	50	CCL18	Numerical
	51	CES1	Numerical
	52	CD59	Numerical
	53	CST3	Numerical
	54	DEFA1	Numerical
	55	MFAP5	Numerical
	56	IGFBP6	Numerical
	57	GNLY	Numerical
	58	PRSS2	Numerical
	59	COL18A1	Numerical
	60	NID1	Numerical
	61	PTN	Numerical
	62	LAT2	Numerical
	63	FGR	Numerical
	64	STX8	Numerical
	65	NBN	Numerical
	66	MVK	Numerical
	67	TOP2B	Numerical
	68	BANK1	Numerical
	69	NOS3	Numerical

## Sheet: Table S7
	Variables included in logistic regression analysis
	number	Variable	Type of variable
	1	Age	numerical
	2	BMI	numerical
	3	AST	numerical
	4	ALT	numerical
	5	GGT	numerical
	6	Alkaline Phosphatase	numerical
	7	Fasting_Glucose	numerical
	8	Triglycerides	numerical
	9	Total cholesterol	numerical
	10	HDL_cholesterol	numerical
	11	Total_bilirubin	numerical
	12	Direct_bilirubin	numerical
	13	Platelets	numerical
	14	ALBUMIN	numerical
	15	AST_ALT	numerical
	16	APRI	numerical
	17	FIB_4	numerical
	18	FORNS	numerical
	19	Lymphocytes	numerical
	20	Neutrophils	numerical
	21	Platelets/Lymphocytes	numerical
	22	Neutrophils/Lymphocytes	numerical
	23	PNI	numerical
	24	Monocytes	numerical
	25	Lymphocytes_Monocytes	numerical
	26	SII	numerical
	27	FGF21	numerical
	28	HGF	numerical
	29	ADA	numerical
	30	MCP_3	numerical
	31	IL_18R1	numerical
	32	CD6	numerical
	33	CD5	numerical
	34	IL-8	numerical
	35	STAMBP	numerical
	36	CCL23	numerical
	37	CSF_1	numerical
	38	CCL20	numerical
	39	CA3	numerical
	40	CA1	numerical
	41	CCL18	numerical
	42	CES1	numerical
	43	CD59	numerical
	44	CST3	numerical
	45	DEFA1	numerical
	46	MFAP5	numerical
	47	IGFBP6	numerical
	48	GNLY	numerical
	49	PRSS2	numerical
	50	COL18A1	numerical
	51	NID1	numerical
	52	CDCP1	numerical
	53	CX3CL1	numerical
	54	IL_15RA	numerical
	55	CXCL6	numerical
	56	LIF-R	numerical
	57	CD8A	numerical
	58	sex	categorical
	59	T2DM	categorical

## Sheet: Table S8
	ROC statistics for logit and boostrap internal validation							Statistical test of multicollinearity for logit variables
	Model performance statistical metrics - Summary							variable	Variance inflaction factor (VIF)
	Testing model	Accuracy	Sensitivity	Specificity				AST	1.06939
	Logit nominal model	0.82	0.725	0.897				FGF21	1.24618
								PTN	1.26099
	Bootstrap validation	0.80 [0.687-0.909]	0.77 [0.5 - 1.0]	0.835 [0.5 - 1.0]				SEX	1.09738
								intercept	27.0924
								All VIF < 5, no relevant multicollinearity was observed

## Sheet: Table S9
Data for plasma samples duplicate in the Inflammation panel
SampleID: 308				SampleID: 308 bis
Sample plate ID	Assay	NPX		Sample plate ID	Assay	NPX		Average	SD	CV
S12	IL8	5.17045		S24	IL8	4.80668		4.98856	0.257224	5.15628
S12	VEGFA	10.3757		S24	VEGFA	10.0681		10.2219	0.217485	2.12764
S12	CD8A	7.29329		S24	CD8A	6.98376		7.13852	0.218871	3.06605
S12	MCP-3	1.50241		S24	MCP-3	1.48446		1.49343	0.0126926	0.849891
S12	GDNF	1.71193		S24	GDNF	1.5017		1.60682	0.148655	9.25154
S12	CDCP1	3.68807		S24	CDCP1	3.33887		3.51347	0.246922	7.02786
S12	CD244	6.29937		S24	CD244	6.07714		6.18825	0.15714	2.53933
S12	IL7	0.88419		S24	IL7	0.80405		0.84412	0.0566675	6.71321
S12	OPG	10.0199		S24	OPG	9.68954		9.8547	0.233579	2.37022
S12	LAP TGF-beta-1	5.32766		S24	LAP TGF-beta-1	5.05618		5.19192	0.191965	3.69739
S12	uPA	9.59619		S24	uPA	9.31225		9.45422	0.200776	2.12366
S12	IL6	2.72698		S24	IL6	2.3869		2.55694	0.240473	9.40471
S12	IL-17C	2.26517		S24	IL-17C	2.00254		2.13386	0.185707	8.70291
S12	MCP-1	11.1418		S24	MCP-1	10.8819		11.0119	0.183749	1.66864
S12	IL-17A	0.69274		S24	IL-17A	0.50705		0.599895	0.131303	21.8876
S12	CXCL11	7.78467		S24	CXCL11	7.51866		7.65166	0.188097	2.45826
S12	AXIN1	0.8728		S24	AXIN1	0.75907		0.815935	0.0804193	9.85609
S12	TRAIL	8.211		S24	TRAIL	7.86599		8.0385	0.243959	3.03488
S12	IL-20RA	0.26895		S24	IL-20RA	0.2083		0.238625	0.042886	17.9721
S12	CXCL9	7.45013		S24	CXCL9	7.13695		7.29354	0.221452	3.03627
S12	CST5	5.66171		S24	CST5	5.44578		5.55375	0.152686	2.74924
S12	IL-2RB	0.46248		S24	IL-2RB	0.26425		0.363365	0.14017	38.5755
S12	IL-1 alpha	0.59747		S24	IL-1 alpha	0.33652		0.466995	0.18452	39.5121
S12	OSM	4.32361		S24	OSM	3.96292		4.14327	0.255046	6.15569
S12	IL2	-0.63733		S24	IL2	-1.53033		-1.08383	0.631446	-58.2606
S12	CXCL1	7.26432		S24	CXCL1	7.03467		7.14949	0.162387	2.27131
S12	TSLP	0.87952		S24	TSLP	0.71156		0.79554	0.118766	14.9289
S12	CCL4	6.07579		S24	CCL4	5.71157		5.89368	0.257542	4.36981
S12	CD6	6.16221		S24	CD6	5.73053		5.94637	0.305244	5.13328
S12	SCF	9.17131		S24	SCF	8.87367		9.02249	0.210463	2.33265
S12	IL18	8.07529		S24	IL18	7.73348		7.90439	0.241696	3.05775
S12	SLAMF1	3.65777		S24	SLAMF1	3.31657		3.48717	0.241265	6.91864
S12	TGF-alpha	1.61728		S24	TGF-alpha	1.49892		1.5581	0.0836932	5.37149
S12	MCP-4	15.1286		S24	MCP-4	14.8494		14.989	0.197431	1.31718
S12	CCL11	6.50768		S24	CCL11	6.32923		6.41845	0.126183	1.96594
S12	TNFSF14	3.428		S24	TNFSF14	3.1694		3.2987	0.182858	5.54333
S12	FGF-23	2.09513		S24	FGF-23	1.94306		2.0191	0.10753	5.32564
S12	IL-10RA	-0.19842		S24	IL-10RA	-0.41698		-0.3077	0.154545	-50.226
S12	FGF-5	-0.08832		S24	FGF-5	0.02348		-0.03242	0.0790545	-243.845
S12	MMP-1	11.3001		S24	MMP-1	11.0985		11.1993	0.142553	1.27287
S12	LIF-R	3.92729		S24	LIF-R	3.62013		3.77371	0.217195	5.75547
S12	FGF-21	3.37958		S24	FGF-21	3.22712		3.30335	0.107805	3.26352
S12	CCL19	10.3412		S24	CCL19	10.0414		10.1913	0.211962	2.07983
S12	IL-15RA	0.24287		S24	IL-15RA	0.15421		0.19854	0.0626921	31.5766
S12	IL-10RB	6.18176		S24	IL-10RB	5.92998		6.05587	0.178035	2.93988
S12	IL-22 RA1	0.25454		S24	IL-22 RA1	0.70074		0.47764	0.315511	66.0562
S12	IL-18R1	8.45872		S24	IL-18R1	8.17543		8.31707	0.200316	2.40849
S12	PD-L1	5.38063		S24	PD-L1	5.05225		5.21644	0.2322	4.45131
S12	Beta-NGF	0.01139		S24	Beta-NGF	-0.10305		-0.04583	0.0809213	-176.568
S12	CXCL5	8.35462		S24	CXCL5	8.10915		8.23189	0.173574	2.10855
S12	TRANCE	4.81643		S24	TRANCE	4.32336		4.5699	0.348653	7.62935
S12	HGF	9.07318		S24	HGF	8.77945		8.92632	0.207698	2.32681
S12	IL-12B	6.53942		S24	IL-12B	6.36153		6.45047	0.125787	1.95005
S12	IL-24	-0.36671		S24	IL-24	-0.13047		-0.24859	0.167047	-67.1978
S12	IL13	0.35972		S24	IL13	0.20693		0.283325	0.108039	38.1325
S12	ARTN	0.24757		S24	ARTN	0.20321		0.22539	0.0313673	13.9169
S12	MMP-10	8.99407		S24	MMP-10	8.63376		8.81392	0.254778	2.89063
S12	IL10	2.7704		S24	IL10	2.50908		2.63974	0.184781	6.99998
S12	TNF	4.05311		S24	TNF	3.78465		3.91888	0.18983	4.84398
S12	CCL23	8.96028		S24	CCL23	8.51912		8.7397	0.311947	3.56931
S12	CD5	5.65012		S24	CD5	5.44503		5.54758	0.145021	2.61412
S12	CCL3	5.44277		S24	CCL3	5.25321		5.34799	0.134039	2.50635
S12	Flt3L	9.82494		S24	Flt3L	9.52526		9.6751	0.211906	2.19022
S12	CXCL6	7.44511		S24	CXCL6	7.11935		7.28223	0.230347	3.16314
S12	CXCL10	11.7889		S24	CXCL10	11.6781		11.7335	0.0783828	0.668027
S12	4E-BP1	5.77783		S24	4E-BP1	5.44673		5.61228	0.234123	4.17162
S12	IL-20	-0.51841		S24	IL-20	-0.26243		-0.39042	0.181005	-46.3617
S12	SIRT2	2.76847		S24	SIRT2	2.33971		2.55409	0.303179	11.8703
S12	CCL28	1.56016		S24	CCL28	1.54922		1.55469	0.00773575	0.497575
S12	DNER	6.78407		S24	DNER	6.62381		6.70394	0.113321	1.69036
S12	EN-RAGE	1.42466		S24	EN-RAGE	1.27051		1.34759	0.109001	8.08858
S12	CD40	10.3127		S24	CD40	10.1258		10.2193	0.132137	1.29302
S12	IL33	-0.6901		S24	IL33	-0.77244		-0.73127	0.0582232	-7.96193
S12	IFN-gamma	7.6266		S24	IFN-gamma	7.18746		7.40703	0.310519	4.19222
S12	FGF-19	8.25415		S24	FGF-19	7.97051		8.11233	0.200564	2.47233
S12	IL4	0.53883		S24	IL4	0.17312		0.355975	0.258596	72.6444
S12	LIF	-0.30528		S24	LIF	-0.45701		-0.381145	0.107289	-28.1492
S12	NRTN	0.06672		S24	NRTN	-0.24029		-0.086785	0.217089	-250.146
S12	MCP-2	8.77591		S24	MCP-2	8.4544		8.61515	0.227342	2.63886
S12	CASP-8	1.98419		S24	CASP-8	1.8531		1.91864	0.0926946	4.83125
S12	CCL25	5.74913		S24	CCL25	5.49899		5.62406	0.176876	3.14498
S12	CX3CL1	2.48401		S24	CX3CL1	2.40879		2.4464	0.0531886	2.17416
S12	TNFRSF9	5.69145		S24	TNFRSF9	5.475		5.58322	0.153053	2.74131
S12	NT-3	1.81953		S24	NT-3	1.78642		1.80297	0.0234123	1.29854
S12	TWEAK	8.88369		S24	TWEAK	8.48456		8.68412	0.282228	3.24992
S12	CCL20	5.55607		S24	CCL20	5.17017		5.36312	0.272873	5.08794
S12	ST1A1	4.11521		S24	ST1A1	4.17063		4.14292	0.0391879	0.945899
S12	STAMBP	4.51644		S24	STAMBP	4.09147		4.30396	0.300499	6.98193
S12	IL5	-0.228		S24	IL5	-0.25363		-0.240815	0.0181231	-7.52575
S12	ADA	4.80339		S24	ADA	4.53118		4.66728	0.192482	4.12406
S12	TNFB	4.21782		S24	TNFB	3.93753		4.07768	0.198195	4.86049
S12	CSF-1	9.88405		S24	CSF-1	9.65378		9.76891	0.162825	1.66677
